# Supplementary material for: Increasing Higher Alcohols and Acetates in Low-Alcohol Beer by Proteases
Source: Molecules. 2023 May 29;28(11):4419. doi: 10.3390/molecules28114419 (PMC10254294; doi:10.3390/molecules28114419)
Supplement: Supplementary file 1 [file molecules-28-04419-s001.zip]

Archive with 1 entries (1 files):
- molecules-2357037-supplementary.xlsx
