# Supplementary material for: Increasing Higher Alcohols and Acetates in Low-Alcohol Beer by Proteases
Source: Molecules. 2023 May 29;28(11):4419. doi: 10.3390/molecules28114419 (PMC10254294; doi:10.3390/molecules28114419)
Supplement: Supplementary file 1 [file molecules-28-04419-s001.zip › molecules-2357037-supplementary.xlsx]

## Sheet: Table S1
Categories				Higher Alcohols				Acetate from Higher Alcohols				Other Important Acetate Esters and Ethyl Esters		Medium-Chain Fatty Acid Ethyl Acetates			Aldehyde Off-flavors
rt (min)				15.857	19.3792	19.4109	39.126	13.7452	16.9505	16.9981	36.8835	10.5518	19.0108	20.338	26.3207	31.9428	11.265	11.3363	32.3905
ID	Yeast	Wort	Day	2-Methylpropan-1-ol	2-Methylbutan-1-ol	3-Methylbutan-1-ol	2-Phenylethanol	2-Methylpropyl acetate	2-Methylbutyl acetate	3-Methylbutyl acetate	2-Phenylethyl acetate	Ethyl acetate	3-Methylbutyl propanoate	Ethyl hexanoate	Ethyl octanoate	Ethyl decanoate	2-Methylbutanal	3-Methylbutanal	Benzeneacetaldehyde
1-01_1.cdf	S. pastorianus	Control	2	2.02339e+06	6432278	24755702	33795808	402260	3257542	6.31892e+06	16229484	4.42738e+06	30001.8	8.32376e+06	37895868	3.60253e+06	100798	277671	34460.6
4-02_1.cdf	S. pastorianus	Control	2	2.22879e+06	7.4037e+06	28019530	39310256	412123	3.31869e+06	6.71096e+06	17642068	5373614	20804.5	7.5215e+06	18515990	1.34247e+06	74363.9	211150	36062.2
7-03_1.cdf	S. pastorianus	Control	2	2.28432e+06	7.45893e+06	28450082	40608436	409203	3.06977e+06	6.03301e+06	16498184	5.12772e+06	28836.3	7959062	40281284	3.84816e+06	117737	336094	36292.3
10-07_1.cdf	P. kluyveri	Control	2	2.09476e+06	3.49607e+06	16034226	19471730	1275329	29398148	147802320	242879504	14573130	2.77461e+06	501707	270907	337005	9403.37	21753.5	40698.2
13-08_1.cdf	P. kluyveri	Control	2	1.46789e+06	2.4683e+06	10968653	12972470	1.02496e+06	27363132	150303344	237966864	12223384	2314169	395465	386693	423712	11460.2	31819.4	20421.3
16-09_1.cdf	P. kluyveri	Control	2	1.90785e+06	3.1768e+06	14506784	14738562	1.58142e+06	29020110	174959776	275084704	20008768	1.77745e+06	289994	361216	663280	13438.2	30006.6	26712.3
19-13_1.cdf	S. ludwigii	Control	2	486087	1.66553e+06	18337954	52051328	24969.9	45701.2	530250	18912448	1.18723e+06	25522.8	115579	0	0	18375.8	41433.4	48335.2
22-14_1.cdf	S. ludwigii	Control	2	437905	1.50678e+06	16523622	48138908	17723.6	246032	798945	17470776	1.27543e+06	23008.9	102905	0	0	10814.5	20785.9	37055.5
25-15_1.cdf	S. ludwigii	Control	2	411097	1.54502e+06	16579176	48283148	8632.89	0	470296	17664206	939854	12959.7	76884.1	0	0	0	20421.3	36135
27-19_1.cdf	S. pastorianus	Protease	2	1446663	6767752	32614640	24816800	468723	7.2758e+06	17606390	16789306	7.40617e+06	21253.1	10949256	87709184	16350509	536153	1.55088e+06	294439
30-20_1.cdf	S. pastorianus	Protease	2	1.48616e+06	6.81258e+06	33179664	24271836	504656	7746584	19155770	18070522	8091332	16174.5	8787428	55356592	4670390	475314	1.73059e+06	401428
33-21_1.cdf	S. pastorianus	Protease	2	1.41484e+06	6788580	32587664	24503228	484655	7.868e+06	19223052	17480732	7.1744e+06	21953.8	13169278	95439992	16583625	617058	1.59699e+06	194952
36-25_1.cdf	P. kluyveri	Protease	2	1.68864e+06	4.39413e+06	5.42115e+06	2.94361e+06	3.30811e+06	50495852	166850064	191448816	19422464	1.16851e+06	128153	126080	1057003	0	22437.1	4140.03
39-26_1.cdf	P. kluyveri	Protease	2	1.52598e+06	3.91372e+06	4340697	2.66493e+06	2639525	47701684	150300176	180969728	14912113	938970	210356	202234	926872	7814.62	19427.3	6407.18
42-27_1.cdf	P. kluyveri	Protease	2	1.6015e+06	4.19567e+06	5083669	3.1191e+06	2.7387e+06	50663736	140680752	182962992	14631824	905669	212424	245299	758569	9195.51	22472	12299.7
45-31_1.cdf	S. ludwigii	Protease	2	361475	1.46281e+06	25627162	46441920	9458.92	0	538556	18690842	815989	19006.6	106970	0	0	21925.7	69473.5	64533.1
48-32_1.cdf	S. ludwigii	Protease	2	350504	1.398e+06	24335502	44639700	0	173886	862359	19729746	827417	28180.6	109104	0	0	18102.2	61691.9	66755.6
51-33_1.cdf	S. ludwigii	Protease	2	352922	1.3335e+06	24290608	44898908	20561	94416.4	570326	17981798	773472	22118.7	154038	0	0	17309.8	75780.1	79293.2
Average value	Naming	Yeast	Wort	2-Methylpropan-1-ol	2-Methylbutan-1-ol	3-Methylbutan-1-ol	2-Phenylethanol	2-Methylpropyl acetate	2-Methylbutyl acetate	3-Methylbutyl acetate	2-Phenylethyl acetate	Ethyl acetate	3-Methylbutyl propanoate	Ethyl hexanoate	Ethyl octanoate	Ethyl decanoate	2-Methylbutanal	3-Methylbutanal	Benzeneacetaldehyde
	S.pastorianus + Ctrl wort	S.pastorianus	Ctrl	2.17883e+06	7098305	2.70751e+07	3.79048e+07	407862	3.21533e+06	6.3543e+06	16789912	4.97624e+06	26547.5	7.93478e+06	3.2231e+07	2.93105e+06	97632.8	274972	35605
	P.kluyveri + Ctrl wort	P.kluyveri	Ctrl	1.8235e+06	3.04706e+06	1.38366e+07	1.57276e+07	1.2939e+06	2.85938e+07	157688480	251977024	1.56018e+07	2.28874e+06	395722	339605	474666	11433.9	27859.8	29277.3
	S.ludwigii + Ctrl wort	S.ludwigii	Ctrl	445030	1.57244e+06	1.71469e+07	49491128	17108.8	97244.5	599830	18015810	1.13417e+06	20497.1	98456	0	0	9730.1	27546.8	40508.6
	S.pastorianus + Protease treated wort	S.pastorianus	Protease	1.44922e+06	6.78964e+06	3.2794e+07	2.45306e+07	486011	7.63013e+06	1.86617e+07	1.74469e+07	7.5573e+06	19793.8	10968654	7.95019e+07	1.25348e+07	542842	1.62615e+06	296940
	P.kluyveri + Protease treated wort	P.kluyveri	Protease	1.60537e+06	4.16784e+06	4.9485e+06	2.90921e+06	2.89545e+06	49620424	1.5261e+08	1.85127e+08	1.63221e+07	1.00438e+06	183644	191204	914148	5670.04	21445.4	7615.62
	S.ludwigii + Protease treated wort	S.ludwigii	Protease	354967	1.3981e+06	2.47511e+07	4.53268e+07	10006.6	89434.2	657081	1.88008e+07	805626	23102	123371	0	0	19112.6	68981.8	70194
Fold change	Fold change = to compare how protease-treatment increase/decrease volatiles compared to control			Higher Alcohols				Acetate from Higher Alcohols				Other Important Acetate Esters and Ethyl Esters		Medium-Chain Fatty Acid Ethyl Acetates			Aldehyde Off-flavors
	Naming	Yeast	Wort	2-Methylpropan-1-ol	2-Methylbutan-1-ol	3-Methylbutan-1-ol	2-Phenylethanol	2-Methylpropyl acetate	2-Methylbutyl acetate	3-Methylbutyl acetate	2-Phenylethyl acetate	Ethyl acetate	3-Methylbutyl propanoate	Ethyl hexanoate	Ethyl octanoate	Ethyl decanoate	2-Methylbutanal	3-Methylbutanal	Benzeneacetaldehyde
	S.pastorianus + Ctrl wort	S.pastorianus	Ctrl	1	1	1	1	1	1	1	1	1	1	1	1	1	1	1	1
	P.kluyveri + Ctrl wort	P.kluyveri	Ctrl	1	1	1	1	1	1	1	1	1	1	1	1	1	1	1	1
	S.ludwigii + Ctrl wort	S.ludwigii	Ctrl	1	1	1	1	1	1	1	1	1	1	1			1	1	1
	S.pastorianus + Protease treated wort	S.pastorianus	Protease	0.665135	0.956516	1.21122	0.647163	1.19161	2.37305	2.93687	1.03913	1.51868	0.745599	1.38235	2.46663	4.27656	5.56003	5.9139	8.33983
	P.kluyveri + Protease treated wort	P.kluyveri	Protease	0.880379	1.36782	0.35764	0.184975	2.23776	1.73536	0.967796	0.734699	1.04617	0.438836	0.464074	0.563018	1.92588	0.495897	0.769762	0.260121
	S.ludwigii + Protease treated wort	S.ludwigii	Protease	0.797626	0.889126	1.44347	0.915858	0.584883	0.919684	1.09544	1.04357	0.710322	1.12708	1.25305			1.96428	2.50417	1.73282

## Sheet: Table S2
Categories				Higher Alcohols				Acetate from Higher Alcohols				Other Important Acetate Esters and Ethyl Esters		Medium-Chain Fatty Acid Ethyl Acetates			Aldehyde Off-flavors
rt (min)				15.8572	19.3676	19.4151	39.1064	13.7256	16.9466	16.9743	36.8401	10.5402	18.9872	20.3304	26.313	31.951	11.2613	11.3445	32.4027
ID	Yeast	Wort	Day	2-Methylpropan-1-ol	2-Methylbutan-1-ol	3-Methylbutan-1-ol	2-Phenylethanol	2-Methylpropyl acetate	2-Methylbutyl acetate	3-Methylbutyl acetate	2-Phenylethyl acetate	Ethyl acetate	3-Methylbutyl propanoate	Ethyl hexanoate	Ethyl octanoate	Ethyl decanoate	2-Methylbutanal	3-Methylbutanal	Benzeneacetaldehyde
04_1.cdf	S. pastorianus	Control	4	2.25241e+06	7179163	25870600	34553484	496374	3314741	5868775	16944410	5484432	29591.9	7.41778e+06	56851136	20086770	226107	345807	34848.6
05_1.cdf	S. pastorianus	Control	4	2.48367e+06	8489387	29953876	41800232	552050	3.65597e+06	6.59074e+06	20918684	6124718	27410.7	7.03041e+06	37629248	16304647	217940	300192	54640.4
06_1.cdf	S. pastorianus	Control	4	2.23904e+06	7.07039e+06	25711378	33483824	474318	3.0413e+06	5.30233e+06	16356761	5375271	26385.3	6241149	38638448	19134514	123887	171641	31622.3
10_1.cdf	P. kluyveri	Control	4	1.41298e+06	2.57071e+06	10721808	15340599	748351	26849074	113979680	185408480	9217171	2.38752e+06	508192	579346	420857	26655.9	29078.1	39868.1
11_1.cdf	P. kluyveri	Control	4	1.53268e+06	2.67767e+06	11401644	12746199	1.01797e+06	28748510	147542080	220924736	19371384	1.6777e+06	224222	305105	509960	23697.5	36514.5	61287.6
12_1.cdf	P. kluyveri	Control	4	1.3759e+06	2430980	10005771	12735519	871481	28618754	132594848	212245632	13635123	2.66977e+06	289928	253866	390248	19569.5	24603.9	32124.2
16_1.cdf	S. ludwigii	Control	4	389384	1.38278e+06	13954396	39973224	24964.3	178191	284882	20358168	1.07238e+06	16536.3	100691	0	0	26871	27695.7	40072.7
17_1.cdf	S. ludwigii	Control	4	424365	1.50274e+06	15156956	43477900	18428.2	217534	329622	20113888	1.01043e+06	17586.4	127818	0	0	28176	25728.1	33208.9
18_1.cdf	S. ludwigii	Control	4	370982	1.2904e+06	13429682	39377196	15137.8	223289	383308	22648320	1.07893e+06	17353.1	125735	70777	71350.6	30017.4	28579.4	50139.2
22_1.cdf	S. pastorianus	Protease	4	1.74792e+06	7663247	34436836	24673080	547942	6.57813e+06	14399704	17096754	9152045	29409	6800607	70756120	34504920	860771	1.17498e+06	263699
23_1.cdf	S. pastorianus	Protease	4	1.52308e+06	7052790	32413346	24226480	410565	5528388	11656717	15555940	7.09087e+06	18963	6.52871e+06	68476656	28421550	731596	1128923	260238
24_1.cdf	S. pastorianus	Protease	4	1.55089e+06	7.45952e+06	33593372	24964214	525366	7098679	15464170	17740406	7.55809e+06	37938.3	8573959	95385592	47604824	1.25501e+06	1.23208e+06	184313
28_1.cdf	P. kluyveri	Protease	4	1.54268e+06	4.3241e+06	4.11854e+06	3.51091e+06	1.64008e+06	36304508	143792416	151657792	16567792	792148	316408	251936	567270	29604.8	34271.8	16497.8
29_1.cdf	P. kluyveri	Protease	4	1.17136e+06	3489314	3.66135e+06	3.23952e+06	1.41132e+06	35723308	132559576	152620992	15365833	1.03761e+06	481893	364611	686036	24812.6	27145.6	20358.2
30_1.cdf	P. kluyveri	Protease	4	1.81248e+06	5.00107e+06	5.62343e+06	5.31807e+06	1.11062e+06	32767656	98973464	126304752	8894248	1.1885e+06	490940	410684	300753	26580.9	31257.5	15696.4
34_1.cdf	S. ludwigii	Protease	4	397646	1.55429e+06	27237996	46990852	11218.6	289982	485762	22112824	995957	19860.8	161773	131401	167603	42182.6	88856.2	61647
35_1.cdf	S. ludwigii	Protease	4	393717	1.51374e+06	25902176	46316896	31253.1	308221	540932	23157716	1.01631e+06	17242.6	141768	96322.8	152756	33706.8	78111.7	68010.2
36_1.cdf	S. ludwigii	Protease	4	385289	1.50152e+06	26263456	45098028	19449.2	334237	609880	20436120	937317	18758.5	176699	0	72521.1	43560.3	94369.3	65372.9
Average value	Naming	Yeast	Wort	2-Methylpropan-1-ol	2-Methylbutan-1-ol	3-Methylbutan-1-ol	2-Phenylethanol	2-Methylpropyl acetate	2-Methylbutyl acetate	3-Methylbutyl acetate	2-Phenylethyl acetate	Ethyl acetate	3-Methylbutyl propanoate	Ethyl hexanoate	Ethyl octanoate	Ethyl decanoate	2-Methylbutanal	3-Methylbutanal	Benzeneacetaldehyde
	S.pastorianus + Ctrl wort	S.pastorianus	Ctrl	2.32504e+06	7.57965e+06	27178618	3.66125e+07	507581	3.33734e+06	5920614	18073285	5.66147e+06	27796	6.89645e+06	44372944	1.85086e+07	189311	272547	40370.4
	P.kluyveri + Ctrl wort	P.kluyveri	Ctrl	1.44052e+06	2559787	10709741	13607439	879267	2.80721e+07	1.31372e+08	2.06193e+08	1.40746e+07	2.245e+06	340781	379439	440355	23307.6	30065.5	44426.6
	S.ludwigii + Ctrl wort	S.ludwigii	Ctrl	394911	1.39197e+06	1.41803e+07	4.09428e+07	19510.1	206338	332604	2.10401e+07	1.05391e+06	17158.6	118081	23592.3	23783.5	28354.8	27334.4	41140.3
	S.pastorianus + Protease treated wort	S.pastorianus	Protease	1607299	7.39185e+06	3.34812e+07	24621258	494624	6.40173e+06	6.40173e+06	16797700	7.93367e+06	28770.1	7.30109e+06	7.82061e+07	3.68438e+07	949126	1.17866e+06	236084
	P.kluyveri + Protease treated wort	P.kluyveri	Protease	1.50884e+06	4.27149e+06	4.46777e+06	4.02283e+06	1.38734e+06	34931824	1.25108e+08	1.43528e+08	13609291	1.00609e+06	429747	342410	518020	26999.5	30891.7	17517.5
	S.ludwigii + Protease treated wort	S.ludwigii	Protease	392217	1.52319e+06	26467876	4.61353e+07	20640.3	310814	545525	21902220	983195	18620.7	160080	75908	130960	39816.6	87112.4	65010
Fold change	Fold change = to compare how protease-treatment increase/decrease volatiles compared to control			Higher Alcohols				Acetate from Higher Alcohols				Other Important Acetate Esters and Ethyl Esters		Medium-Chain Fatty Acid Ethyl Acetates			Aldehyde Off-flavors
	Naming	Yeast	Wort	2-Methylpropan-1-ol	2-Methylbutan-1-ol	3-Methylbutan-1-ol	2-Phenylethanol	2-Methylpropyl acetate	2-Methylbutyl acetate	3-Methylbutyl acetate	2-Phenylethyl acetate	Ethyl acetate	3-Methylbutyl propanoate	Ethyl hexanoate	Ethyl octanoate	Ethyl decanoate	2-Methylbutanal	3-Methylbutanal	Benzeneacetaldehyde
	S.pastorianus + Ctrl wort	S.pastorianus	Ctrl	1	1	1	1	1	1	1	1	1	1	1	1	1	1	1	1
	P.kluyveri + Ctrl wort	P.kluyveri	Ctrl	1	1	1	1	1	1	1	1	1	1	1	1	1	1	1	1
	S.ludwigii + Ctrl wort	S.ludwigii	Ctrl	1	1	1	1	1	1	1	1	1	1	1	1	1	1	1	1
	S.pastorianus + Protease treated wort	S.pastorianus	Protease	0.6913	0.975224	1.23189	0.672482	0.974474	1.91822	1.08126	0.929422	1.40134	1.03505	1.05867	1.76247	1.99062	5.01358	4.32462	5.84793
	P.kluyveri + Protease treated wort	P.kluyveri	Protease	1.04743	1.66869	0.417169	0.295635	1.57783	1.24436	0.952321	0.696085	0.966943	0.448146	1.26107	0.902412	1.17637	1.1584	1.02748	0.394301
	S.ludwigii + Protease treated wort	S.ludwigii	Protease	0.99318	1.09426	1.86652	1.12682	1.05793	1.50633	1.64016	1.04097	0.932899	1.08521	1.35567	3.21748	5.50635	1.40423	3.18692	1.5802
